# Supplementary material for: Validation of TRPA1 and TRPV1 Antibodies for Expression Detection in Mammalian Cells and Tissues
Source: J Neurochem. 2026 Apr 22;170:e70444. doi: 10.1111/jnc.70444 (PMC13100940; doi:10.1111/jnc.70444)
Supplement: Supplementary file 2 — Data S1: jnc70444‐sup‐0002‐DataS1.xlsx. [file JNC-170-e70444-s002.xlsx]

## Sheet: MonteCarlo
Sample size, Montecarlo simulation
Effect size	0.5
B (iterations)	2000
Distribution	Lognormal
Simulation results
Sample size	Power
20	0.312
30	0.432
40	0.555
50	0.678
60	0.761
70	0.823
80	0.858
90	0.896
100	0.92

## Sheet: Figure S4
ICC
	Variance (SD^2) of log fluorescence
Image	Abcam200Sd	Abcam200KOSD	Abcam500SD	Abcam500KOSD	Millipore200SD	Millipore200KOSD	Millipore500SD	Millipore500KOSD	NeuromicsGP200SD	NeuromicsGP200KOSD	NeuromicsGP500SD	NeuromicsGP500KOSD
1	0.0250906	0.00790854	0.0186322	0.00806404	0.00940512	9.12025e-05	0.00406916	0.000193488	0.0235316	0.00012056	0.0131332	0.00010201
2	0.0322202	0.00542432	0.031329	0.00291816	0.00392878	9.0155e-05	0.00299428	2.29441e-05	0.0172134	0.000241181	0.0173976	0.000180096
3	0.0165637	0.00674862	0.0143281	0.00486646	0.016538	0.000130645	0.00531004	8.92814e-06	0.00610117	0.00121801	0.00839422	0.00063001
4	0.0112572	0.0078606	0.0137124	0.00452794	0.0108368	0.000111302	0.00235613	1.04458e-05	0.00817578	0.0030327	0.00457111	0.00427193
Mann-Whitney KO vs TRPV1-EGFP
Column B	Abcam200KOSD	Abcam500KOSD	Millipore200KOSD	Millipore500KOSD	NeuromicsGP200KOSD	NeuromicsGP500KOSD
vs.	vs.	vs.	vs.	vs.	vs.	vs.
Column A	Abcam200Sd	Abcam500SD	Millipore200SD	Millipore500SD	NeuromicsGP200SD	NeuromicsGP500SD
Mann Whitney test
P value	0.0286	0.0286	0.0286	0.0286	0.0286	0.0286
Exact or approximate P value?	Exact	Exact	Exact	Exact	Exact	Exact
P value summary	*	*	*	*	*	*
Significantly different (P < 0.05)?	Yes	Yes	Yes	Yes	Yes	Yes
One- or two-tailed P value?	Two-tailed	Two-tailed	Two-tailed	Two-tailed	Two-tailed	Two-tailed
Sum of ranks in column A,B	26 , 10	26 , 10	26 , 10	26 , 10	26 , 10	26 , 10
Mann-Whitney U	0	0	0	0	0	0
Difference between medians
Median of column A	0.02083, n=4	0.01648, n=4	0.01012, n=4	0.003532, n=4	0.01269, n=4	0.01076, n=4
Median of column B	0.007305, n=4	0.004697, n=4	0.0001013, n=4	1.669e-005, n=4	0.0007296, n=4	0.0004051, n=4
Difference: Actual	-0.01352	-0.01178	-0.01002	-0.003515	-0.01197	-0.01036
Difference: Hodges-Lehmann	-0.01416	-0.0111	-0.01001	-0.003431	-0.01112	-0.008577
IHC
	Variance (SD^2) of log fluorescence
Image	Abcam200Sd	Abcam200KOSD	Abcam500SD	Abcam500KOSD	Millipore200SD	Millipore200KOSD	Millipore500SD	Millipore500KOSD	NeuromicsGP200SD	NeuromicsGP200KOSD	NeuromicsGP500SD	NeuromicsGP500KOSD
1	0.0155003	0.00296154	0.0124992	3.4262e-06	0.0115563	0.000311876	0.00677658	0.000135257	0.008499	0.000248378	0.016848	0.00030137
2	0.0189613	0.00621417	0.012544	1.5876e-06	0.0167444	0.000443103	0.0123432	0.00025568	0.0102212	7.65275e-05	0.00735135	0.00035344
3	0.0108368	0.00289014	0.0113636	6.4016e-07	0.0077528	0.00083984	0.0100802	0.000553661	0.00345039	0.00126167	0.00822286	0.000781203
4	0.0133172	0.00506232	0.0151782	1.4424e-06	0.014448	0.000596336	0.012905	0.000374036	0.0039	0.00241867	0.00551158	0.00121871
Mann-Whitney KO vs TRPV1-EGFP
Column B	Abcam200KOSD	Abcam500KOSD	Millipore200KOSD	Millipore500KOSD	NeuromicsGP200KOSD	NeuromicsGP500KOSD
vs.	vs.	vs.	vs.	vs.	vs.	vs.
Column A	Abcam200Sd	Abcam500SD	Millipore200SD	Millipore500SD	NeuromicsGP200SD	NeuromicsGP500SD
Mann Whitney test
P value	0.0286	0.0286	0.0286	0.0286	0.0286	0.0286
Exact or approximate P value?	Exact	Exact	Exact	Exact	Exact	Exact
P value summary	*	*	*	*	*	*
Significantly different (P < 0.05)?	Yes	Yes	Yes	Yes	Yes	Yes
One- or two-tailed P value?	Two-tailed	Two-tailed	Two-tailed	Two-tailed	Two-tailed	Two-tailed
Sum of ranks in column A,B	26 , 10	26 , 10	26 , 10	26 , 10	26 , 10	26 , 10
Mann-Whitney U	0	0	0	0	0	0
Difference between medians
Median of column A	0.01441, n=4	0.01252, n=4	0.01300, n=4	0.01121, n=4	0.006199, n=4	0.007787, n=4
Median of column B	0.004012, n=4	1.515e-006, n=4	0.0005197, n=4	0.0003149, n=4	0.0007550, n=4	0.0005673, n=4
Difference: Actual	-0.0104	-0.01252	-0.01248	-0.0109	-0.005444	-0.00722
Difference: Hodges-Lehmann	-0.01039	-0.01252	-0.01243	-0.01087	-0.004952	-0.007027

## Sheet: Figure 1
Data normality
	Santa Cruz 1:500	Santa Cruz 1:200	Abcam 1:500	Abcam 1:200	Millipore 1:500	Millipore 1:200	Control Rabbit	Neuromics GT 1:500	Neuromics GT 1:200	Neuromics GP 1:500	Neuromics GP 1:200	Control Mouse594	Control Goat647	Control GPig647
Test for normal distribution
Anderson-Darling test
A2*	Invalid input data	1.802	46.11	7.754	30.28	21.93	3.252	8.612	11.74	15.33	19.44	1.121	0.5706	0.2203
P value		0.0001	<0.0001	<0.0001	<0.0001	<0.0001	<0.0001	<0.0001	<0.0001	<0.0001	<0.0001	0.0059	0.134	0.8287
Passed normality test (alpha=0.05)?		No	No	No	No	No	No	No	No	No	No	No	Yes	Yes
P value summary		***	****	****	****	****	****	****	****	****	****	**	ns	ns
D'Agostino & Pearson test
K2	214.2	20.9	273.5	80.73	285.6	150.7	50.14	66.78	191.3	154.2	205.1	17.83	2.69	1.226
P value	<0.0001	<0.0001	<0.0001	<0.0001	<0.0001	<0.0001	<0.0001	<0.0001	<0.0001	<0.0001	<0.0001	0.0001	0.2606	0.5417
Passed normality test (alpha=0.05)?	No	No	No	No	No	No	No	No	No	No	No	No	Yes	Yes
P value summary	****	****	****	****	****	****	****	****	****	****	****	***	ns	ns
Shapiro-Wilk test
W	0.5519	0.9507	0.6205	0.9148	0.6526	0.806	0.861	0.8265	0.7837	0.7851	0.7585	0.9607	0.9774	0.9875
P value	<0.0001	<0.0001	<0.0001	<0.0001	<0.0001	<0.0001	<0.0001	<0.0001	<0.0001	<0.0001	<0.0001	0.0017	0.2289	0.6209
Passed normality test (alpha=0.05)?	No	No	No	No	No	No	No	No	No	No	No	No	Yes	Yes
P value summary	****	****	****	****	****	****	****	****	****	****	****	**	ns	ns
Kolmogorov-Smirnov test
KS distance	0.2812	0.1071	0.2379	0.09092	0.2045	0.1584	0.1325	0.1741	0.1556	0.1392	0.1686	0.101	0.08476	0.06741
P value	<0.0001	0.0003	<0.0001	<0.0001	<0.0001	<0.0001	<0.0001	<0.0001	<0.0001	<0.0001	<0.0001	0.0051	>0.1000	>0.1000
Passed normality test (alpha=0.05)?	No	No	No	No	No	No	No	No	No	No	No	No	Yes	Yes
P value summary	****	***	****	****	****	****	****	****	****	****	****	**	ns	ns
Number of values	160	147	386	405	347	397	108	170	269	295	331	117	71	81
Dilution comparisson	Panel B		Panel C		Panel D		Panel E		Panel F
Column A	Abcam 1:200		Millipore 1:200		Santa Cruz 1:200		Neuromics GT 1:200		Neuromics GP 1:200
vs.	vs.		vs.		vs.		vs.		vs.
Column B	Abcam 1:500		Millipore 1:500		Santa Cruz 1:500		Neuromics GT 1:500		Neuromics GP 1:500
Mann Whitney test
P value	<0.0001		<0.0001		0.0074		<0.0001		0.1009
Exact or approximate P value?	Approximate		Approximate		Approximate		Approximate		Approximate
P value summary	****		****		**		****		ns
Significantly different (P < 0.05)?	Yes		Yes		Yes		Yes		No
One- or two-tailed P value?	Two-tailed		Two-tailed		Two-tailed		Two-tailed		Two-tailed
Sum of ranks in column A,B	107067 , 206169		85494 , 191646		22559 , 24719		44718 , 51862		96189 , 100062
Mann-Whitney U	32376		25116		9679		15547		45116
Difference between medians
Median of column A	2.115, n=386		1.167, n=347		1.004, n=160		2.397, n=170		3.946, n=295
Median of column B	4.336, n=405		1.549, n=397		1.035, n=147		1.935, n=269		3.749, n=331
Difference: Actual	2.221		0.3819		0.03135		-0.462		-0.1972
Difference: Hodges-Lehmann	1.884		0.3533		0.0216		-0.5084		-0.1907
Hodges Lehmann stimator. Antibody vs control
	Santa Cruz 1:500	Santa Cruz 1:200	Abcam 1:500	Abcam 1:200	Millipore 1:500	Millipore 1:200	Neuromics GT 1:500	Neuromics GT 1:200	Neuromics GP 1:500	Neuromics GP 1:200
H-L	0.004484	0.0344	1.099	3.317	0.1526	0.5309	1.397	0.9315	2.915	2.749
IC95	0.009976	0.04775	1.184	3.708	0.1682	0.6002	1.5191	1.145	3.366	2.982
	0.0003129	0.02271	1.012	2.882	0.1365	0.462	1.23	0.7643	2.59	2.514

## Sheet: Figure 2
Data normality
	Aviva 1:500	Aviva 1:200	Novus 1:500	Novus 1:200	Millipore 1:500	Millipore 1:200	Alomone 1:500	Alomone 1:200	Sigma SAB 1:500	Sigma SAB 1:200	Prointech 1:500	Prointech 1:200	Control Rabbit	Sigma WH 1:500	Sigma WH 1:200	Santa Cruz 1:500	Santa Cruz 1:200	Control Mouse
Test for normal distribution
Anderson-Darling test
A2*	18.75	17.88	9.118	3.544	14.55	5.502	Invalid input data	Invalid input data	0.845	2.926	12.49	6.93	1.315	Invalid input data	5.625	5.42	2.393	1.121
P value	<0.0001	<0.0001	<0.0001	<0.0001	<0.0001	<0.0001			0.0289	<0.0001	<0.0001	<0.0001	0.0018		<0.0001	<0.0001	<0.0001	0.0059
Passed normality test (alpha=0.05)?	No	No	No	No	No	No			No	No	No	No	No		No	No	No	No
P value summary	****	****	****	****	****	****			*	****	****	****	**		****	****	****	**
D'Agostino & Pearson test
K2	144.6	127.7	87.73	42.14	163.3	116.1	427	466.9	1.095	58.55	97.12	109.1	3.721	346.3	144.1	32.18	33.83	17.83
P value	<0.0001	<0.0001	<0.0001	<0.0001	<0.0001	<0.0001	<0.0001	<0.0001	0.5783	<0.0001	<0.0001	<0.0001	0.1556	<0.0001	<0.0001	<0.0001	<0.0001	0.0001
Passed normality test (alpha=0.05)?	No	No	No	No	No	No	No	No	Yes	No	No	No	Yes	No	No	No	No	No
P value summary	****	****	****	****	****	****	****	****	ns	****	****	****	ns	****	****	****	****	***
Shapiro-Wilk test
W	0.7918	0.8105	0.9231	0.9563	0.8292	0.9056	0.5117	0.3322	0.9826	0.8649	0.7476	0.8059	0.9276	0.7654	0.8846	0.9503	0.9622	0.9607
P value	<0.0001	<0.0001	<0.0001	<0.0001	<0.0001	<0.0001	<0.0001	<0.0001	0.0688	<0.0001	<0.0001	<0.0001	0.012	<0.0001	<0.0001	<0.0001	<0.0001	0.0017
Passed normality test (alpha=0.05)?	No	No	No	No	No	No	No	No	Yes	No	No	No	No	No	No	No	No	No
P value summary	****	****	****	****	****	****	****	****	ns	****	****	****	*	****	****	****	****	**
Kolmogorov-Smirnov test
KS distance	0.1749	0.1616	0.1043	0.07239	0.1313	0.09219	0.2434	0.3457	0.06342	0.1066	0.2044	0.1184	0.1663	0.07405	0.09457	0.09984	0.077	0.101
P value	<0.0001	<0.0001	<0.0001	<0.0001	<0.0001	<0.0001	<0.0001	<0.0001	>0.1000	0.0028	<0.0001	<0.0001	0.006	0.0002	<0.0001	<0.0001	<0.0001	0.0051
Passed normality test (alpha=0.05)?	No	No	No	No	No	No	No	No	Yes	No	No	No	No	No	No	No	No	No
P value summary	****	****	****	****	****	****	****	****	ns	**	****	****	**	***	****	****	****	**
Number of values	324	326	444	409	367	329	334	346	142	114	172	183	41	323	318	321	323	117
Dilution comparisson	Panel B		Panel C		Panel D		Panel E		Panel F		Panel G		Panel H
Column A	Aviva 1:200		Novus 1:200		Millipore 1:200		Alomone 1:200		Prointech 1:200		Sigma WH 1:200		Santa Cruz 1:200
vs.	vs.		vs.		vs.		vs.		vs.		vs.		vs.
Column B	Aviva 1:500		Novus 1:500		Millipore 1:500		Alomone 1:500		Prointech 1:500		Sigma WH 1:500		Santa Cruz 1:500
Mann Whitney test
P value	0.0063		<0.0001		<0.0001		<0.0001		<0.0001		<0.0001		<0.0001
Exact or approximate P value?	Approximate		Approximate		Approximate		Approximate		Approximate		Approximate		Approximate
P value summary	**		****		****		****		****		****		****
Significantly different (P < 0.05)?	Yes		Yes		Yes		Yes		Yes		Yes		Yes
One- or two-tailed P value?	Two-tailed		Two-tailed		Two-tailed		Two-tailed		Two-tailed		Two-tailed		Two-tailed
Sum of ranks in column A,B	98926 , 112649		222464 , 141767		112959 , 129597		125245 , 106295		25147 , 38043		74478 , 131283		114525 , 93165
Mann-Whitney U	46276		57922		45431		46264		10269		22152		40839
Difference between medians
Median of column A	1.537, n=324		3.387, n=444		1.489, n=367		1.087, n=334		2.450, n=172		1.022, n=323		1.066, n=321
Median of column B	1.678, n=326		2.637, n=409		1.748, n=329		1.041, n=346		3.287, n=183		1.095, n=318		1.053, n=323
Difference: Actual	0.1411		-0.7503		0.2587		-0.04523		0.8366		0.07302		-0.01308
Difference: Hodges-Lehmann	0.1078		-0.751		0.218		-0.03059		0.8376		0.07723		-0.032
Hodges Lehmann stimator. Antibody vs control
	Aviva 1:500	Aviva 1:200	Novus 1:500	Novus 1:200	Millipore 1:500	Millipore 1:200	Alomone 1:500	Alomone 1:200	Proteintech 1:500	Proteintech 1:200	Sigma WH 1:500	Sigma WH 1:200	Scruz 1:500	Scruz 1:200
H-L	0.5789	0.7188	2.409	1.686	0.5388	0.7878	0.1393	0.1098	1.521	2.306	0.00718	0.08127	0.05502	0.03855
IC95	0.7019	0.8674	2.673	2.013	0.6846	0.9033	0.1687	0.14	1.805	2.925	0.01723	0.09419	0.06492	0.04957
	0.4717	0.5753	2.133	1.429	0.4236	0.6682	0.1062	0.0816	1.106	1.895	0.003285	0.06941	0.04685	0.02571

## Sheet: Figure 4
Data normality
	Santa Cruz 1:500	Santa Cruz 1:200	Abcam 1:500	Abcam 1:200	Millipore 1:500	Millipore 1:200	Control Rabbit	Neuromics GT 1:500	Neuromics GT 1:200	Neuromics GP 1:500	Neuromics GP 1:200	Control GuineaPig	ControlGoat
Test for normal distribution
Anderson-Darling test
A2*	1.583	0.5027	7.226	6.342	0.3768	11.96	0.3625	0.8667	1.441	7.038	8.976	0.6754	0.341
P value	0.0004	0.1972	<0.0001	<0.0001	0.4048	<0.0001	0.426	0.0254	0.0009	<0.0001	<0.0001	0.0712	0.4588
Passed normality test (alpha=0.05)?	No	Yes	No	No	Yes	No	Yes	No	No	No	No	Yes	Yes
P value summary	***	ns	****	****	ns	****	ns	*	***	****	****	ns	ns
D'Agostino & Pearson test
K2	49.56	3.659	97.48	86.78	1.351	130.7	1.276	5.358	55.92	65.1	97.06	3.328	1.34
P value	<0.0001	0.1605	<0.0001	<0.0001	0.5089	<0.0001	0.5282	0.0686	<0.0001	<0.0001	<0.0001	0.1893	0.5117
Passed normality test (alpha=0.05)?	No	Yes	No	No	Yes	No	Yes	Yes	No	No	No	Yes	Yes
P value summary	****	ns	****	****	ns	****	ns	ns	****	****	****	ns	ns
Shapiro-Wilk test
W	0.862	0.9723	0.6787	0.7776	0.9897	0.6666	0.9721	0.9768	0.8845	0.77	0.7605	0.9424	0.9544
P value	<0.0001	0.2419	<0.0001	<0.0001	0.5593	<0.0001	0.4194	0.0535	<0.0001	<0.0001	<0.0001	0.0661	0.4396
Passed normality test (alpha=0.05)?	No	Yes	No	No	Yes	No	Yes	Yes	No	No	No	Yes	Yes
P value summary	****	ns	****	****	ns	****	ns	ns	****	****	****	ns	ns
Kolmogorov-Smirnov test
KS distance	0.09827	0.1075	0.2082	0.1834	0.07776	0.2001	0.08647	0.09494	0.09026	0.1901	0.1822	0.1481	0.1267
P value	0.0738	>0.1000	<0.0001	<0.0001	0.0925	<0.0001	>0.1000	0.0171	0.0495	<0.0001	<0.0001	0.0502	>0.1000
Passed normality test (alpha=0.05)?	Yes	Yes	No	No	Yes	No	Yes	No	No	No	No	Yes	Yes
P value summary	ns	ns	****	****	ns	****	ns	*	*	****	****	ns	ns
Number of values	74	54	92	116	112	142	40	109	97	108	144	35	20
Dilution comparisson	Panel A		Panel B		Panel C		Panel D
Column A	Abcam 1:200		Millipore 1:200		Neuromics GT 1:200		Neuromics GP 1:200
vs.	vs.		vs.		vs.		vs.
Column B	Abcam 1:500		Millipore 1:500		Neuromics GT 1:500		Neuromics GP 1:500
Mann Whitney test
P value	0.9658		<0.0001		0.1793		0.4459
Exact or approximate P value?	Exact		Approximate		Exact		Approximate
P value summary	ns		****		ns		ns
Significantly different (P < 0.05)?	No		Yes		No		No
One- or two-tailed P value?	Two-tailed		Two-tailed		Two-tailed		Two-tailed
Sum of ranks in column A,B	9595 , 12141		11713 , 20672		11856 , 9465		14099 , 17779
Mann-Whitney U	5317		5385		4712		7339
Difference between medians
Median of column A	1.284, n=92		1.034, n=112		1.067, n=109		1.228, n=108
Median of column B	1.262, n=116		1.111, n=142		1.049, n=97		1.172, n=144
Difference: Actual	-0.0221		0.07709		-0.01758		-0.05566
Difference: Hodges-Lehmann	0.00171		0.1009		-0.02721		-0.02612
Hodges Lehmann stimator. Antibody vs control
			Abcam 1:500	Abcam 1:200	Millipore 1:500	Millipore 1:200	Neuromics GT 1:500	Neuromics GT 1:200	Neuromics GP 1:500	Neuromics GP 1:200
H-L			0.3252	0.3378	0.07269	0.1732	0.07699	0.04501	0.18909	0.2039
IC95			0.4309	0.4319	0.1221	0.2422	0.1441	0.1231	0.2684	0.3285
			0.2315	0.2346	0.01831	0.1088	0.01665	0.01711	0.09786	0.113

## Sheet: Figure 5
Data normality
	Abcam 1:500	Abcam 1:200	Millipore 1:500	Millipore 1:200	Control Rabbit	Neuromics GT 1:500	Neuromics GT 1:200	Neuromics GP 1:500	Neuromics GP 1:200	Control GPig	ControlGoat		ControlGoat
Test for normal distribution
Anderson-Darling test
A2*	9.68	4.732	19.56	13.44	0.8215	Invalid input data	15.65	12.31	6.227	0.7001	3.714		0.341
P value	<0.0001	<0.0001	<0.0001	<0.0001	0.0322		<0.0001	<0.0001	<0.0001	0.065	<0.0001		0.4588
Passed normality test (alpha=0.05)?	No	No	No	No	No		No	No	No	Yes	No		Yes
P value summary	****	****	****	****	*		****	****	****	ns	****		ns
D'Agostino & Pearson test
K2	135.4	55.4	149.1	174	20.27	180.4	201.8	136.9	61.44	7.675	67.75		1.34
P value	<0.0001	<0.0001	<0.0001	<0.0001	<0.0001	<0.0001	<0.0001	<0.0001	<0.0001	0.0215	<0.0001		0.5117
Passed normality test (alpha=0.05)?	No	No	No	No	No	No	No	No	No	No	No		Yes
P value summary	****	****	****	****	****	****	****	****	****	*	****		ns
Shapiro-Wilk test
W	0.8023	0.9144	0.6814	0.6565	0.9419	0.6795	0.6066	0.7165	0.8522	0.9676	0.778		0.9544
P value	<0.0001	<0.0001	<0.0001	<0.0001	0.0028	<0.0001	<0.0001	<0.0001	<0.0001	0.0463	<0.0001		0.4396
Passed normality test (alpha=0.05)?	No	No	No	No	No	No	No	No	No	No	No		Yes
P value summary	****	****	****	****	**	****	****	****	****	*	****		ns
Kolmogorov-Smirnov test
KS distance	0.1612	0.1049	0.2371	0.2175	0.1009	0.1329	0.2064	0.1865	0.1538	0.08732	0.173		0.1267
P value	<0.0001	<0.0001	<0.0001	<0.0001	0.0744	<0.0001	<0.0001	<0.0001	<0.0001	>0.1000	<0.0001		>0.1000
Passed normality test (alpha=0.05)?	No	No	No	No	Yes	No	No	No	No	Yes	No		Yes
P value summary	****	****	****	****	ns	****	****	****	****	ns	****		ns
Number of values	230	228	207	175	70	141	182	172	154	77	77		20
Dilution comparisson	Panel A		Panel B		Panel C		Panel D
Column A	Abcam 1:200		Millipore 1:200		Neuromics GT 1:200		Neuromics GP 1:200
vs.	vs.		vs.		vs.		vs.
Column B	Abcam 1:500		Millipore 1:500		Neuromics GT 1:500		Neuromics GP 1:500
Mann Whitney test
P value	<0.0001		0.0178		<0.0001		0.2962
Exact or approximate P value?	Approximate		Approximate		Approximate		Approximate
P value summary	****		*		****		ns
Significantly different (P < 0.05)?	Yes		Yes		Yes		No
One- or two-tailed P value?	Two-tailed		Two-tailed		Two-tailed		Two-tailed
Sum of ranks in column A,B	58493 , 46618		37092 , 36061		18769 , 33557		27234 , 26067
Mann-Whitney U	20512		15564		8758		12356
Difference between medians
Median of column A	1.261, n=230		1.104, n=207		0.9822, n=141		1.140, n=172
Median of column B	1.142, n=228		1.195, n=175		1.078, n=182		1.182, n=154
Difference: Actual	-0.1193		0.09101		0.09567		0.04192
Difference: Hodges-Lehmann	-0.1261		0.05798		0.1014		0.02288
Hodges Lehmann stimator. Antibody vs control
			Abcam 1:500	Abcam 1:200	Millipore 1:500	Millipore 1:200	Neuromics GT 1:500	Neuromics GT 1:200	Neuromics GP 1:500	Neuromics GP 1:200
H-L			0.2931	0.1727	0.1506	0.2258	0.05144	0.04666	0.1757	0.2021
IC95			0.3438	0.2459	0.19606	0.2746	0.003899	0.08426	0.2263	0.2557
			0.2421	0.09807	0.1124	0.1724	0.09384	0.006149	0.1299	0.1516
